# Supplementary material for: Recurrent somatic mutations as predictors of immunotherapy response
Source: Nat Commun. 2022 Jul 8;13:3938. doi: 10.1038/s41467-022-31055-3 (PMC9270330; doi:10.1038/s41467-022-31055-3)
Supplement: Supplementary file 3 — Supplementary Data 1 [file 41467_2022_31055_MOESM3_ESM.xlsx]

## Sheet: Replication_Timing_Metadata
Covariate	Experiment accession	File accession	Cell type	Biosample type	Assay	Source	URL
Replication timing	ENCSR816UHB	ENCFF001GRQ	IMR-90	cell line	Repli-seq	ENCODE	https://www.encodeproject.org/files/ENCFF001GRQ/
Replication timing	ENCSR000CXJ	ENCFF001GNK	GM12878	cell line	Repli-seq	ENCODE	https://www.encodeproject.org/files/ENCFF001GNK/
Replication timing	ENCSR895MIM	ENCFF001GII	BJ	cell line	Repli-seq	ENCODE	https://www.encodeproject.org/files/ENCFF001GII/
Replication timing	ENCSR895MIM	ENCFF001GIK	BJ	cell line	Repli-seq	ENCODE	https://www.encodeproject.org/files/ENCFF001GIK/
Replication timing	ENCSR750HRE	ENCFF001GIX	BJ	cell line	Repli-seq	ENCODE	https://www.encodeproject.org/files/ENCFF001GIX/
Replication timing	ENCSR750HRE	ENCFF001GIZ	BJ	cell line	Repli-seq	ENCODE	https://www.encodeproject.org/files/ENCFF001GIZ/
Replication timing	ENCSR356ETW	ENCFF001GMU	GM12813	cell line	Repli-seq	ENCODE	https://www.encodeproject.org/files/ENCFF001GMU/
Replication timing	ENCSR280SOU	ENCFF001GND	GM12813	cell line	Repli-seq	ENCODE	https://www.encodeproject.org/files/ENCFF001GND/
Replication timing	ENCSR000CXM	ENCFF001GKX	GM12801	cell line	Repli-seq	ENCODE	https://www.encodeproject.org/files/ENCFF001GKX/
Replication timing	ENCSR537ICK	ENCFF001GHM	BG02	cell line	Repli-seq	ENCODE	https://www.encodeproject.org/files/ENCFF001GHM/
Replication timing	ENCSR109NSK	ENCFF001GPX	HepG2	cell line	Repli-seq	ENCODE	https://www.encodeproject.org/files/ENCFF001GPX/
Replication timing	ENCSR911SCA	ENCFF001GPK	HepG2	cell line	Repli-seq	ENCODE	https://www.encodeproject.org/files/ENCFF001GPK/
Replication timing	ENCSR098AZD	ENCFF001GOJ	HeLa-S3	cell line	Repli-seq	ENCODE	https://www.encodeproject.org/files/ENCFF001GOJ/
Replication timing	ENCSR203LWG	ENCFF001GMD	GM12812	cell line	Repli-seq	ENCODE	https://www.encodeproject.org/files/ENCFF001GMD/
Replication timing	ENCSR802MDS	ENCFF001GSP	K562	cell line	Repli-seq	ENCODE	https://www.encodeproject.org/files/ENCFF001GSP/
Replication timing	ENCSR534FPJ	ENCFF001GUT	SK-N-SH	cell line	Repli-seq	ENCODE	https://www.encodeproject.org/files/ENCFF001GUT/
Replication timing	ENCSR628LNL	ENCFF001GOS	HeLa-S3	cell line	Repli-seq	ENCODE	https://www.encodeproject.org/files/ENCFF001GOS/
Replication timing	ENCSR547MKY	ENCFF001GMX	GM12813	cell line	Repli-seq	ENCODE	https://www.encodeproject.org/files/ENCFF001GMX/
Replication timing	ENCSR292KPN	ENCFF001GSX	MCF-7	cell line	Repli-seq	ENCODE	https://www.encodeproject.org/files/ENCFF001GSX/
Replication timing	ENCSR769UFO	ENCFF001GUB	keratinocyte	primary cell	Repli-seq	ENCODE	https://www.encodeproject.org/files/ENCFF001GUB/
Replication timing	ENCSR501KRO	ENCFF001GKP	GM06990	cell line	Repli-seq	ENCODE	https://www.encodeproject.org/files/ENCFF001GKP/
Replication timing	ENCSR333KJW	ENCFF001GRD	IMR-90	cell line	Repli-seq	ENCODE	https://www.encodeproject.org/files/ENCFF001GRD/
Replication timing	ENCSR163QSU	ENCFF001GLE	GM12801	cell line	Repli-seq	ENCODE	https://www.encodeproject.org/files/ENCFF001GLE/
Replication timing	ENCSR214GWY	ENCFF001GNX	GM12878	cell line	Repli-seq	ENCODE	https://www.encodeproject.org/files/ENCFF001GNX/
Replication timing	ENCSR885JHI	ENCFF001GUZ	SK-N-SH	cell line	Repli-seq	ENCODE	https://www.encodeproject.org/files/ENCFF001GUZ/
Replication timing	ENCSR216KAB	ENCFF001GPF	HepG2	cell line	Repli-seq	ENCODE	https://www.encodeproject.org/files/ENCFF001GPF/
Replication timing	ENCSR000CXG	ENCFF001GPC	HepG2	cell line	Repli-seq	ENCODE	https://www.encodeproject.org/files/ENCFF001GPC/
Replication timing	ENCSR000CXD	ENCFF001GSV	MCF-7	cell line	Repli-seq	ENCODE	https://www.encodeproject.org/files/ENCFF001GSV/
Replication timing	ENCSR281KLF	ENCFF001GMA	GM12812	cell line	Repli-seq	ENCODE	https://www.encodeproject.org/files/ENCFF001GMA/
Replication timing	ENCSR000CXA	ENCFF001GUO	SK-N-SH	cell line	Repli-seq	ENCODE	https://www.encodeproject.org/files/ENCFF001GUO/
Replication timing	ENCSR016CNN	ENCFF001GUQ	SK-N-SH	cell line	Repli-seq	ENCODE	https://www.encodeproject.org/files/ENCFF001GUQ/
Replication timing	ENCSR834FTN	ENCFF001GMR	GM12813	cell line	Repli-seq	ENCODE	https://www.encodeproject.org/files/ENCFF001GMR/
Replication timing	ENCSR738PPH	ENCFF001GQR	endothelial cell of umbilical vein	primary cell	Repli-seq	ENCODE	https://www.encodeproject.org/files/ENCFF001GQR/
Replication timing	ENCSR305ALH	ENCFF001GHS	BG02	cell line	Repli-seq	ENCODE	https://www.encodeproject.org/files/ENCFF001GHS/
Replication timing	ENCSR000CXI	ENCFF001GQE	endothelial cell of umbilical vein	primary cell	Repli-seq	ENCODE	https://www.encodeproject.org/files/ENCFF001GQE/
Replication timing	ENCSR508MZH	ENCFF001GLY	GM12812	cell line	Repli-seq	ENCODE	https://www.encodeproject.org/files/ENCFF001GLY/
Replication timing	ENCSR786XTV	ENCFF001GJX	GM06990	cell line	Repli-seq	ENCODE	https://www.encodeproject.org/files/ENCFF001GJX/
Replication timing	ENCSR903LKJ	ENCFF001GRJ	IMR-90	cell line	Repli-seq	ENCODE	https://www.encodeproject.org/files/ENCFF001GRJ/
Replication timing	ENCSR554HRW	ENCFF001GRG	IMR-90	cell line	Repli-seq	ENCODE	https://www.encodeproject.org/files/ENCFF001GRG/
Replication timing	ENCSR420LJO	ENCFF001GQM	endothelial cell of umbilical vein	primary cell	Repli-seq	ENCODE	https://www.encodeproject.org/files/ENCFF001GQM/
Replication timing	ENCSR000CXC	ENCFF001GTS	keratinocyte	primary cell	Repli-seq	ENCODE	https://www.encodeproject.org/files/ENCFF001GTS/
Replication timing	ENCSR849LEC	ENCFF001GNT	GM12878	cell line	Repli-seq	ENCODE	https://www.encodeproject.org/files/ENCFF001GNT/
Replication timing	ENCSR441OPI	ENCFF001GOW	HeLa-S3	cell line	Repli-seq	ENCODE	https://www.encodeproject.org/files/ENCFF001GOW/
Replication timing	ENCSR810JIM	ENCFF001GSB	K562	cell line	Repli-seq	ENCODE	https://www.encodeproject.org/files/ENCFF001GSB/
Replication timing	ENCSR843VBL	ENCFF001GLH	GM12801	cell line	Repli-seq	ENCODE	https://www.encodeproject.org/files/ENCFF001GLH/
Replication timing	ENCSR338BMC	ENCFF001GSJ	K562	cell line	Repli-seq	ENCODE	https://www.encodeproject.org/files/ENCFF001GSJ/
Replication timing	ENCSR000CXN	ENCFF001GJT	GM06990	cell line	Repli-seq	ENCODE	https://www.encodeproject.org/files/ENCFF001GJT/
Replication timing	ENCSR000CXO	ENCFF001GIC	BJ	cell line	Repli-seq	ENCODE	https://www.encodeproject.org/files/ENCFF001GIC/
Replication timing	ENCSR000CXO	ENCFF001GID	BJ	cell line	Repli-seq	ENCODE	https://www.encodeproject.org/files/ENCFF001GID/
Replication timing	ENCSR000CXK	ENCFF001GMO	GM12813	cell line	Repli-seq	ENCODE	https://www.encodeproject.org/files/ENCFF001GMO/
Replication timing	ENCSR331IKA	ENCFF001GQH	endothelial cell of umbilical vein	primary cell	Repli-seq	ENCODE	https://www.encodeproject.org/files/ENCFF001GQH/
Replication timing	ENCSR075IID	ENCFF001GJC	BJ	cell line	Repli-seq	ENCODE	https://www.encodeproject.org/files/ENCFF001GJC/
Replication timing	ENCSR075IID	ENCFF001GJD	BJ	cell line	Repli-seq	ENCODE	https://www.encodeproject.org/files/ENCFF001GJD/
Replication timing	ENCSR193NLV	ENCFF001GQT	endothelial cell of umbilical vein	primary cell	Repli-seq	ENCODE	https://www.encodeproject.org/files/ENCFF001GQT/
Replication timing	ENCSR999NSK	ENCFF001GHV	BG02	cell line	Repli-seq	ENCODE	https://www.encodeproject.org/files/ENCFF001GHV/
Replication timing	ENCSR000CXH	ENCFF001GOH	HeLa-S3	cell line	Repli-seq	ENCODE	https://www.encodeproject.org/files/ENCFF001GOH/
Replication timing	ENCSR935ULX	ENCFF001GIP	BJ	cell line	Repli-seq	ENCODE	https://www.encodeproject.org/files/ENCFF001GIP/
Replication timing	ENCSR935ULX	ENCFF001GIQ	BJ	cell line	Repli-seq	ENCODE	https://www.encodeproject.org/files/ENCFF001GIQ/
Replication timing	ENCSR589KVH	ENCFF001GSN	K562	cell line	Repli-seq	ENCODE	https://www.encodeproject.org/files/ENCFF001GSN/
Replication timing	ENCSR727SFT	ENCFF001GKL	GM06990	cell line	Repli-seq	ENCODE	https://www.encodeproject.org/files/ENCFF001GKL/
Replication timing	ENCSR852QFP	ENCFF001GJH	BJ	cell line	Repli-seq	ENCODE	https://www.encodeproject.org/files/ENCFF001GJH/
Replication timing	ENCSR852QFP	ENCFF001GJI	BJ	cell line	Repli-seq	ENCODE	https://www.encodeproject.org/files/ENCFF001GJI/
Replication timing	ENCSR512PWK	ENCFF001GUW	SK-N-SH	cell line	Repli-seq	ENCODE	https://www.encodeproject.org/files/ENCFF001GUW/
Replication timing	ENCSR984RDT	ENCFF001GMZ	GM12813	cell line	Repli-seq	ENCODE	https://www.encodeproject.org/files/ENCFF001GMZ/
Replication timing	ENCSR025TZP	ENCFF001GNR	GM12878	cell line	Repli-seq	ENCODE	https://www.encodeproject.org/files/ENCFF001GNR/
Replication timing	ENCSR407DUT	ENCFF001GTU	keratinocyte	primary cell	Repli-seq	ENCODE	https://www.encodeproject.org/files/ENCFF001GTU/
Replication timing	ENCSR835JVR	ENCFF001GPO	HepG2	cell line	Repli-seq	ENCODE	https://www.encodeproject.org/files/ENCFF001GPO/
Replication timing	ENCSR345QON	ENCFF001GPU	HepG2	cell line	Repli-seq	ENCODE	https://www.encodeproject.org/files/ENCFF001GPU/
Replication timing	ENCSR663BEV	ENCFF001GMG	GM12812	cell line	Repli-seq	ENCODE	https://www.encodeproject.org/files/ENCFF001GMG/
Replication timing	ENCSR628ZAK	ENCFF001GLV	GM12812	cell line	Repli-seq	ENCODE	https://www.encodeproject.org/files/ENCFF001GLV/
Replication timing	ENCSR000CXL	ENCFF001GLS	GM12812	cell line	Repli-seq	ENCODE	https://www.encodeproject.org/files/ENCFF001GLS/
Replication timing	ENCSR404GFT	ENCFF001GTH	MCF-7	cell line	Repli-seq	ENCODE	https://www.encodeproject.org/files/ENCFF001GTH/
Replication timing	ENCSR808TIZ	ENCFF001GLC	GM12801	cell line	Repli-seq	ENCODE	https://www.encodeproject.org/files/ENCFF001GLC/
Replication timing	ENCSR727ZRP	ENCFF001GTD	MCF-7	cell line	Repli-seq	ENCODE	https://www.encodeproject.org/files/ENCFF001GTD/
Replication timing	ENCSR789SBW	ENCFF001GOQ	HeLa-S3	cell line	Repli-seq	ENCODE	https://www.encodeproject.org/files/ENCFF001GOQ/
Replication timing	ENCSR703BOK	ENCFF001GNN	GM12878	cell line	Repli-seq	ENCODE	https://www.encodeproject.org/files/ENCFF001GNN/
Replication timing	ENCSR831UBH	ENCFF001GTK	MCF-7	cell line	Repli-seq	ENCODE	https://www.encodeproject.org/files/ENCFF001GTK/
Replication timing	ENCSR257NBQ	ENCFF001GOA	GM12878	cell line	Repli-seq	ENCODE	https://www.encodeproject.org/files/ENCFF001GOA/
Replication timing	ENCSR811MTR	ENCFF001GON	HeLa-S3	cell line	Repli-seq	ENCODE	https://www.encodeproject.org/files/ENCFF001GON/
Replication timing	ENCSR552ZRB	ENCFF001GVD	SK-N-SH	cell line	Repli-seq	ENCODE	https://www.encodeproject.org/files/ENCFF001GVD/
Replication timing	ENCSR347TZI	ENCFF001GHH	BG02	cell line	Repli-seq	ENCODE	https://www.encodeproject.org/files/ENCFF001GHH/
Replication timing	ENCSR772AGI	ENCFF001GQO	endothelial cell of umbilical vein	primary cell	Repli-seq	ENCODE	https://www.encodeproject.org/files/ENCFF001GQO/
Replication timing	ENCSR226MSR	ENCFF001GHO	BG02	cell line	Repli-seq	ENCODE	https://www.encodeproject.org/files/ENCFF001GHO/
Replication timing	ENCSR000CXB	ENCFF001GHF	BG02	cell line	Repli-seq	ENCODE	https://www.encodeproject.org/files/ENCFF001GHF/
Replication timing	ENCSR000CXE	ENCFF001GRX	K562	cell line	Repli-seq	ENCODE	https://www.encodeproject.org/files/ENCFF001GRX/
Replication timing	ENCSR000CXF	ENCFF001GRA	IMR-90	cell line	Repli-seq	ENCODE	https://www.encodeproject.org/files/ENCFF001GRA/
Replication timing	ENCSR340MHM	ENCFF001GUG	keratinocyte	primary cell	Repli-seq	ENCODE	https://www.encodeproject.org/files/ENCFF001GUG/
Replication timing	ENCSR884JTU	ENCFF001GLK	GM12801	cell line	Repli-seq	ENCODE	https://www.encodeproject.org/files/ENCFF001GLK/
Replication timing	ENCSR621SSH	ENCFF001GKY	GM12801	cell line	Repli-seq	ENCODE	https://www.encodeproject.org/files/ENCFF001GKY/
Replication timing	ENCSR170QBY	ENCFF001GTF	MCF-7	cell line	Repli-seq	ENCODE	https://www.encodeproject.org/files/ENCFF001GTF/
Replication timing	ENCSR874RPM	ENCFF001GRM	IMR-90	cell line	Repli-seq	ENCODE	https://www.encodeproject.org/files/ENCFF001GRM/
Replication timing	ENCSR319FPP	ENCFF001GKH	GM06990	cell line	Repli-seq	ENCODE	https://www.encodeproject.org/files/ENCFF001GKH/
Replication timing	ENCSR958IUL	ENCFF001GSF	K562	cell line	Repli-seq	ENCODE	https://www.encodeproject.org/files/ENCFF001GSF/
Replication timing	ENCSR648AAJ	ENCFF001GKD	GM06990	cell line	Repli-seq	ENCODE	https://www.encodeproject.org/files/ENCFF001GKD/
Replication timing	ENCSR406MAP	ENCFF001GUD	keratinocyte	primary cell	Repli-seq	ENCODE	https://www.encodeproject.org/files/ENCFF001GUD/
Replication timing	ENCSR886ISU	ENCFF001GTZ	keratinocyte	primary cell	Repli-seq	ENCODE	https://www.encodeproject.org/files/ENCFF001GTZ/

## Sheet: Epigenetic_Metadata
Covariate	File accession	Cell type	Sample anatomy	Sample type	Source	URL
Epigenetic	E001	ES-I3_Cell_Line	ESC	PrimaryCulture	Roadmap Epigenomics	http://egg2.wustl.edu/roadmap/data/byFileType/chromhmmSegmentations/ChmmModels/coreMarks/jointModel/final/E001_15_coreMarks_segments.bed
Epigenetic	E002	ES-WA7_Cell_Line	ESC	PrimaryCulture	Roadmap Epigenomics	http://egg2.wustl.edu/roadmap/data/byFileType/chromhmmSegmentations/ChmmModels/coreMarks/jointModel/final/E002_15_coreMarks_segments.bed
Epigenetic	E003	H1_Cell_Line	ESC	PrimaryCulture	Roadmap Epigenomics	http://egg2.wustl.edu/roadmap/data/byFileType/chromhmmSegmentations/ChmmModels/coreMarks/jointModel/final/E003_15_coreMarks_segments.bed
Epigenetic	E004	H1_BMP4_Derived_Mesendoderm_Cultured_Cells	ESC_DERIVED	ESCDerived	Roadmap Epigenomics	http://egg2.wustl.edu/roadmap/data/byFileType/chromhmmSegmentations/ChmmModels/coreMarks/jointModel/final/E004_15_coreMarks_segments.bed
Epigenetic	E005	H1_BMP4_Derived_Trophoblast_Cultured_Cells	ESC_DERIVED	ESCDerived	Roadmap Epigenomics	http://egg2.wustl.edu/roadmap/data/byFileType/chromhmmSegmentations/ChmmModels/coreMarks/jointModel/final/E005_15_coreMarks_segments.bed
Epigenetic	E006	H1_Derived_Mesenchymal_Stem_Cells	ESC_DERIVED	ESCDerived	Roadmap Epigenomics	http://egg2.wustl.edu/roadmap/data/byFileType/chromhmmSegmentations/ChmmModels/coreMarks/jointModel/final/E006_15_coreMarks_segments.bed
Epigenetic	E007	H1_Derived_Neuronal_Progenitor_Cultured_Cells	ESC_DERIVED	ESCDerived	Roadmap Epigenomics	http://egg2.wustl.edu/roadmap/data/byFileType/chromhmmSegmentations/ChmmModels/coreMarks/jointModel/final/E007_15_coreMarks_segments.bed
Epigenetic	E008	H9_Cell_Line	ESC	PrimaryCulture	Roadmap Epigenomics	http://egg2.wustl.edu/roadmap/data/byFileType/chromhmmSegmentations/ChmmModels/coreMarks/jointModel/final/E008_15_coreMarks_segments.bed
Epigenetic	E009	H9_Derived_Neuronal_Progenitor_Cultured_Cells	ESC_DERIVED	ESCDerived	Roadmap Epigenomics	http://egg2.wustl.edu/roadmap/data/byFileType/chromhmmSegmentations/ChmmModels/coreMarks/jointModel/final/E009_15_coreMarks_segments.bed
Epigenetic	E010	H9_Derived_Neuron_Cultured_Cells	ESC_DERIVED	ESCDerived	Roadmap Epigenomics	http://egg2.wustl.edu/roadmap/data/byFileType/chromhmmSegmentations/ChmmModels/coreMarks/jointModel/final/E010_15_coreMarks_segments.bed
Epigenetic	E011	hESC_Derived_CD184+_Endoderm_Cultured_Cells	ESC_DERIVED	ESCDerived	Roadmap Epigenomics	http://egg2.wustl.edu/roadmap/data/byFileType/chromhmmSegmentations/ChmmModels/coreMarks/jointModel/final/E011_15_coreMarks_segments.bed
Epigenetic	E012	hESC_Derived_CD56+_Ectoderm_Cultured_Cells	ESC_DERIVED	ESCDerived	Roadmap Epigenomics	http://egg2.wustl.edu/roadmap/data/byFileType/chromhmmSegmentations/ChmmModels/coreMarks/jointModel/final/E012_15_coreMarks_segments.bed
Epigenetic	E013	hESC_Derived_CD56+_Mesoderm_Cultured_Cells	ESC_DERIVED	ESCDerived	Roadmap Epigenomics	http://egg2.wustl.edu/roadmap/data/byFileType/chromhmmSegmentations/ChmmModels/coreMarks/jointModel/final/E013_15_coreMarks_segments.bed
Epigenetic	E014	HUES48_Cell_Line	ESC	PrimaryCulture	Roadmap Epigenomics	http://egg2.wustl.edu/roadmap/data/byFileType/chromhmmSegmentations/ChmmModels/coreMarks/jointModel/final/E014_15_coreMarks_segments.bed
Epigenetic	E015	HUES6_Cell_Line	ESC	PrimaryCulture	Roadmap Epigenomics	http://egg2.wustl.edu/roadmap/data/byFileType/chromhmmSegmentations/ChmmModels/coreMarks/jointModel/final/E015_15_coreMarks_segments.bed
Epigenetic	E016	HUES64_Cell_Line	ESC	PrimaryCulture	Roadmap Epigenomics	http://egg2.wustl.edu/roadmap/data/byFileType/chromhmmSegmentations/ChmmModels/coreMarks/jointModel/final/E016_15_coreMarks_segments.bed
Epigenetic	E017	IMR90_Cell_Line	LUNG	CellLine	Roadmap Epigenomics	http://egg2.wustl.edu/roadmap/data/byFileType/chromhmmSegmentations/ChmmModels/coreMarks/jointModel/final/E017_15_coreMarks_segments.bed
Epigenetic	E018	iPS-15b_Cell_Line	IPSC	PrimaryCulture	Roadmap Epigenomics	http://egg2.wustl.edu/roadmap/data/byFileType/chromhmmSegmentations/ChmmModels/coreMarks/jointModel/final/E018_15_coreMarks_segments.bed
Epigenetic	E019	iPS-18_Cell_Line	IPSC	PrimaryCulture	Roadmap Epigenomics	http://egg2.wustl.edu/roadmap/data/byFileType/chromhmmSegmentations/ChmmModels/coreMarks/jointModel/final/E019_15_coreMarks_segments.bed
Epigenetic	E020	iPS-20b_Cell_Line	IPSC	PrimaryCulture	Roadmap Epigenomics	http://egg2.wustl.edu/roadmap/data/byFileType/chromhmmSegmentations/ChmmModels/coreMarks/jointModel/final/E020_15_coreMarks_segments.bed
Epigenetic	E021	iPS_DF_6.9_Cell_Line	IPSC	PrimaryCulture	Roadmap Epigenomics	http://egg2.wustl.edu/roadmap/data/byFileType/chromhmmSegmentations/ChmmModels/coreMarks/jointModel/final/E021_15_coreMarks_segments.bed
Epigenetic	E022	iPS_DF_19.11_Cell_Line	IPSC	PrimaryCulture	Roadmap Epigenomics	http://egg2.wustl.edu/roadmap/data/byFileType/chromhmmSegmentations/ChmmModels/coreMarks/jointModel/final/E022_15_coreMarks_segments.bed
Epigenetic	E023	Mesenchymal_Stem_Cell_Derived_Adipocyte_Cultured_Cells	FAT	PrimaryCulture	Roadmap Epigenomics	http://egg2.wustl.edu/roadmap/data/byFileType/chromhmmSegmentations/ChmmModels/coreMarks/jointModel/final/E023_15_coreMarks_segments.bed
Epigenetic	E024	4star	ESC	PrimaryCulture	Roadmap Epigenomics	http://egg2.wustl.edu/roadmap/data/byFileType/chromhmmSegmentations/ChmmModels/coreMarks/jointModel/final/E024_15_coreMarks_segments.bed
Epigenetic	E025	Adipose_Derived_Mesenchymal_Stem_Cell_Cultured_Cells	FAT	PrimaryCulture	Roadmap Epigenomics	http://egg2.wustl.edu/roadmap/data/byFileType/chromhmmSegmentations/ChmmModels/coreMarks/jointModel/final/E025_15_coreMarks_segments.bed
Epigenetic	E026	Bone_Marrow_Derived_Mesenchymal_Stem_Cell_Cultured_Cells	STROMAL_CONNECTIVE	PrimaryCulture	Roadmap Epigenomics	http://egg2.wustl.edu/roadmap/data/byFileType/chromhmmSegmentations/ChmmModels/coreMarks/jointModel/final/E026_15_coreMarks_segments.bed
Epigenetic	E027	Breast_Myoepithelial_Cells	BREAST	PrimaryCell	Roadmap Epigenomics	http://egg2.wustl.edu/roadmap/data/byFileType/chromhmmSegmentations/ChmmModels/coreMarks/jointModel/final/E027_15_coreMarks_segments.bed
Epigenetic	E028	Breast_vHMEC	BREAST	PrimaryCulture	Roadmap Epigenomics	http://egg2.wustl.edu/roadmap/data/byFileType/chromhmmSegmentations/ChmmModels/coreMarks/jointModel/final/E028_15_coreMarks_segments.bed
Epigenetic	E029	CD14_Primary_Cells	BLOOD	PrimaryCell	Roadmap Epigenomics	http://egg2.wustl.edu/roadmap/data/byFileType/chromhmmSegmentations/ChmmModels/coreMarks/jointModel/final/E029_15_coreMarks_segments.bed
Epigenetic	E030	CD15_Primary_Cells	BLOOD	PrimaryCell	Roadmap Epigenomics	http://egg2.wustl.edu/roadmap/data/byFileType/chromhmmSegmentations/ChmmModels/coreMarks/jointModel/final/E030_15_coreMarks_segments.bed
Epigenetic	E031	CD19_Primary_Cells_Cord_BI	BLOOD	PrimaryCell	Roadmap Epigenomics	http://egg2.wustl.edu/roadmap/data/byFileType/chromhmmSegmentations/ChmmModels/coreMarks/jointModel/final/E031_15_coreMarks_segments.bed
Epigenetic	E032	CD19_Primary_Cells_Peripheral_UW	BLOOD	PrimaryCell	Roadmap Epigenomics	http://egg2.wustl.edu/roadmap/data/byFileType/chromhmmSegmentations/ChmmModels/coreMarks/jointModel/final/E032_15_coreMarks_segments.bed
Epigenetic	E033	CD3_Primary_Cells_Cord_BI	BLOOD	PrimaryCell	Roadmap Epigenomics	http://egg2.wustl.edu/roadmap/data/byFileType/chromhmmSegmentations/ChmmModels/coreMarks/jointModel/final/E033_15_coreMarks_segments.bed
Epigenetic	E034	CD3_Primary_Cells_Peripheral_UW	BLOOD	PrimaryCell	Roadmap Epigenomics	http://egg2.wustl.edu/roadmap/data/byFileType/chromhmmSegmentations/ChmmModels/coreMarks/jointModel/final/E034_15_coreMarks_segments.bed
Epigenetic	E035	CD34_Primary_Cells	BLOOD	PrimaryCell	Roadmap Epigenomics	http://egg2.wustl.edu/roadmap/data/byFileType/chromhmmSegmentations/ChmmModels/coreMarks/jointModel/final/E035_15_coreMarks_segments.bed
Epigenetic	E036	CD34_Cultured_Cells	BLOOD	PrimaryCell	Roadmap Epigenomics	http://egg2.wustl.edu/roadmap/data/byFileType/chromhmmSegmentations/ChmmModels/coreMarks/jointModel/final/E036_15_coreMarks_segments.bed
Epigenetic	E037	CD4_Memory_Primary_Cells	BLOOD	PrimaryCell	Roadmap Epigenomics	http://egg2.wustl.edu/roadmap/data/byFileType/chromhmmSegmentations/ChmmModels/coreMarks/jointModel/final/E037_15_coreMarks_segments.bed
Epigenetic	E038	CD4_Naive_Primary_Cells	BLOOD	PrimaryCell	Roadmap Epigenomics	http://egg2.wustl.edu/roadmap/data/byFileType/chromhmmSegmentations/ChmmModels/coreMarks/jointModel/final/E038_15_coreMarks_segments.bed
Epigenetic	E039	CD4+_CD25-_CD45RA+_Naive_Primary_Cells	BLOOD	PrimaryCell	Roadmap Epigenomics	http://egg2.wustl.edu/roadmap/data/byFileType/chromhmmSegmentations/ChmmModels/coreMarks/jointModel/final/E039_15_coreMarks_segments.bed
Epigenetic	E040	CD4+_CD25-_CD45RO+_Memory_Primary_Cells	BLOOD	PrimaryCell	Roadmap Epigenomics	http://egg2.wustl.edu/roadmap/data/byFileType/chromhmmSegmentations/ChmmModels/coreMarks/jointModel/final/E040_15_coreMarks_segments.bed
Epigenetic	E041	CD4+_CD25-_IL17-_PMA-Ionomycin_stimulated_MACS_purified_Th_Primary_Cells	BLOOD	PrimaryCell	Roadmap Epigenomics	http://egg2.wustl.edu/roadmap/data/byFileType/chromhmmSegmentations/ChmmModels/coreMarks/jointModel/final/E041_15_coreMarks_segments.bed
Epigenetic	E042	CD4+_CD25-_IL17+_PMA-Ionomcyin_stimulated_Th17_Primary_Cells	BLOOD	PrimaryCell	Roadmap Epigenomics	http://egg2.wustl.edu/roadmap/data/byFileType/chromhmmSegmentations/ChmmModels/coreMarks/jointModel/final/E042_15_coreMarks_segments.bed
Epigenetic	E043	CD4+_CD25-_Th_Primary_Cells	BLOOD	PrimaryCell	Roadmap Epigenomics	http://egg2.wustl.edu/roadmap/data/byFileType/chromhmmSegmentations/ChmmModels/coreMarks/jointModel/final/E043_15_coreMarks_segments.bed
Epigenetic	E044	CD4+_CD25+_CD127-_Treg_Primary_Cells	BLOOD	PrimaryCell	Roadmap Epigenomics	http://egg2.wustl.edu/roadmap/data/byFileType/chromhmmSegmentations/ChmmModels/coreMarks/jointModel/final/E044_15_coreMarks_segments.bed
Epigenetic	E045	CD4+_CD25int_CD127+_Tmem_Primary_Cells	BLOOD	PrimaryCell	Roadmap Epigenomics	http://egg2.wustl.edu/roadmap/data/byFileType/chromhmmSegmentations/ChmmModels/coreMarks/jointModel/final/E045_15_coreMarks_segments.bed
Epigenetic	E046	CD56_Primary_Cells	BLOOD	PrimaryCell	Roadmap Epigenomics	http://egg2.wustl.edu/roadmap/data/byFileType/chromhmmSegmentations/ChmmModels/coreMarks/jointModel/final/E046_15_coreMarks_segments.bed
Epigenetic	E047	CD8_Naive_Primary_Cells	BLOOD	PrimaryCell	Roadmap Epigenomics	http://egg2.wustl.edu/roadmap/data/byFileType/chromhmmSegmentations/ChmmModels/coreMarks/jointModel/final/E047_15_coreMarks_segments.bed
Epigenetic	E048	CD8_Memory_Primary_Cells	BLOOD	PrimaryCell	Roadmap Epigenomics	http://egg2.wustl.edu/roadmap/data/byFileType/chromhmmSegmentations/ChmmModels/coreMarks/jointModel/final/E048_15_coreMarks_segments.bed
Epigenetic	E049	Chondrocytes_from_Bone_Marrow_Derived_Mesenchymal_Stem_Cell_Cultured_Cells	STROMAL_CONNECTIVE	PrimaryCulture	Roadmap Epigenomics	http://egg2.wustl.edu/roadmap/data/byFileType/chromhmmSegmentations/ChmmModels/coreMarks/jointModel/final/E049_15_coreMarks_segments.bed
Epigenetic	E050	Mobilized_CD34_Primary_Cells_Female	BLOOD	PrimaryCell	Roadmap Epigenomics	http://egg2.wustl.edu/roadmap/data/byFileType/chromhmmSegmentations/ChmmModels/coreMarks/jointModel/final/E050_15_coreMarks_segments.bed
Epigenetic	E051	Mobilized_CD34_Primary_Cells_Male	BLOOD	PrimaryCell	Roadmap Epigenomics	http://egg2.wustl.edu/roadmap/data/byFileType/chromhmmSegmentations/ChmmModels/coreMarks/jointModel/final/E051_15_coreMarks_segments.bed
Epigenetic	E052	Muscle_Satellite_Cultured_Cells	MUSCLE	PrimaryCulture	Roadmap Epigenomics	http://egg2.wustl.edu/roadmap/data/byFileType/chromhmmSegmentations/ChmmModels/coreMarks/jointModel/final/E052_15_coreMarks_segments.bed
Epigenetic	E053	Neurosphere_Cultured_Cells_Cortex_Derived	BRAIN	PrimaryCulture	Roadmap Epigenomics	http://egg2.wustl.edu/roadmap/data/byFileType/chromhmmSegmentations/ChmmModels/coreMarks/jointModel/final/E053_15_coreMarks_segments.bed
Epigenetic	E054	Neurosphere_Cultured_Cells_Ganglionic_Eminence_Derived	BRAIN	PrimaryCulture	Roadmap Epigenomics	http://egg2.wustl.edu/roadmap/data/byFileType/chromhmmSegmentations/ChmmModels/coreMarks/jointModel/final/E054_15_coreMarks_segments.bed
Epigenetic	E055	Penis_Foreskin_Fibroblast_Primary_Cells_skin01	SKIN	PrimaryCulture	Roadmap Epigenomics	http://egg2.wustl.edu/roadmap/data/byFileType/chromhmmSegmentations/ChmmModels/coreMarks/jointModel/final/E055_15_coreMarks_segments.bed
Epigenetic	E056	Penis_Foreskin_Fibroblast_Primary_Cells_skin02	SKIN	PrimaryCulture	Roadmap Epigenomics	http://egg2.wustl.edu/roadmap/data/byFileType/chromhmmSegmentations/ChmmModels/coreMarks/jointModel/final/E056_15_coreMarks_segments.bed
Epigenetic	E057	Penis_Foreskin_Keratinocyte_Primary_Cells_skin02	SKIN	PrimaryCulture	Roadmap Epigenomics	http://egg2.wustl.edu/roadmap/data/byFileType/chromhmmSegmentations/ChmmModels/coreMarks/jointModel/final/E057_15_coreMarks_segments.bed
Epigenetic	E058	Penis_Foreskin_Keratinocyte_Primary_Cells_skin03	SKIN	PrimaryCulture	Roadmap Epigenomics	http://egg2.wustl.edu/roadmap/data/byFileType/chromhmmSegmentations/ChmmModels/coreMarks/jointModel/final/E058_15_coreMarks_segments.bed
Epigenetic	E059	Penis_Foreskin_Melanocyte_Primary_Cells_skin01	SKIN	PrimaryCulture	Roadmap Epigenomics	http://egg2.wustl.edu/roadmap/data/byFileType/chromhmmSegmentations/ChmmModels/coreMarks/jointModel/final/E059_15_coreMarks_segments.bed
Epigenetic	E061	Penis_Foreskin_Melanocyte_Primary_Cells_skin03	SKIN	PrimaryCulture	Roadmap Epigenomics	http://egg2.wustl.edu/roadmap/data/byFileType/chromhmmSegmentations/ChmmModels/coreMarks/jointModel/final/E061_15_coreMarks_segments.bed
Epigenetic	E062	Peripheral_Blood_Mononuclear_Primary_Cells	BLOOD	PrimaryCell	Roadmap Epigenomics	http://egg2.wustl.edu/roadmap/data/byFileType/chromhmmSegmentations/ChmmModels/coreMarks/jointModel/final/E062_15_coreMarks_segments.bed
Epigenetic	E063	Adipose_Nuclei	FAT	PrimaryTissue	Roadmap Epigenomics	http://egg2.wustl.edu/roadmap/data/byFileType/chromhmmSegmentations/ChmmModels/coreMarks/jointModel/final/E063_15_coreMarks_segments.bed
Epigenetic	E065	Aorta	VASCULAR	PrimaryTissue	Roadmap Epigenomics	http://egg2.wustl.edu/roadmap/data/byFileType/chromhmmSegmentations/ChmmModels/coreMarks/jointModel/final/E065_15_coreMarks_segments.bed
Epigenetic	E066	Adult_Liver	LIVER	PrimaryTissue	Roadmap Epigenomics	http://egg2.wustl.edu/roadmap/data/byFileType/chromhmmSegmentations/ChmmModels/coreMarks/jointModel/final/E066_15_coreMarks_segments.bed
Epigenetic	E067	Brain_Angular_Gyrus	BRAIN	PrimaryTissue	Roadmap Epigenomics	http://egg2.wustl.edu/roadmap/data/byFileType/chromhmmSegmentations/ChmmModels/coreMarks/jointModel/final/E067_15_coreMarks_segments.bed
Epigenetic	E068	Brain_Anterior_Caudate	BRAIN	PrimaryTissue	Roadmap Epigenomics	http://egg2.wustl.edu/roadmap/data/byFileType/chromhmmSegmentations/ChmmModels/coreMarks/jointModel/final/E068_15_coreMarks_segments.bed
Epigenetic	E069	Brain_Cingulate_Gyrus	BRAIN	PrimaryTissue	Roadmap Epigenomics	http://egg2.wustl.edu/roadmap/data/byFileType/chromhmmSegmentations/ChmmModels/coreMarks/jointModel/final/E069_15_coreMarks_segments.bed
Epigenetic	E070	Brain_Germinal_Matrix	BRAIN	PrimaryTissue	Roadmap Epigenomics	http://egg2.wustl.edu/roadmap/data/byFileType/chromhmmSegmentations/ChmmModels/coreMarks/jointModel/final/E070_15_coreMarks_segments.bed
Epigenetic	E071	Brain_Hippocampus_Middle	BRAIN	PrimaryTissue	Roadmap Epigenomics	http://egg2.wustl.edu/roadmap/data/byFileType/chromhmmSegmentations/ChmmModels/coreMarks/jointModel/final/E071_15_coreMarks_segments.bed
Epigenetic	E072	Brain_Inferior_Temporal_Lobe	BRAIN	PrimaryTissue	Roadmap Epigenomics	http://egg2.wustl.edu/roadmap/data/byFileType/chromhmmSegmentations/ChmmModels/coreMarks/jointModel/final/E072_15_coreMarks_segments.bed
Epigenetic	E073	Brain_Mid_Frontal_Lobe	BRAIN	PrimaryTissue	Roadmap Epigenomics	http://egg2.wustl.edu/roadmap/data/byFileType/chromhmmSegmentations/ChmmModels/coreMarks/jointModel/final/E073_15_coreMarks_segments.bed
Epigenetic	E074	Brain_Substantia_Nigra	BRAIN	PrimaryTissue	Roadmap Epigenomics	http://egg2.wustl.edu/roadmap/data/byFileType/chromhmmSegmentations/ChmmModels/coreMarks/jointModel/final/E074_15_coreMarks_segments.bed
Epigenetic	E075	Colonic_Mucosa	GI_COLON	PrimaryTissue	Roadmap Epigenomics	http://egg2.wustl.edu/roadmap/data/byFileType/chromhmmSegmentations/ChmmModels/coreMarks/jointModel/final/E075_15_coreMarks_segments.bed
Epigenetic	E076	Colon_Smooth_Muscle	GI_COLON	PrimaryTissue	Roadmap Epigenomics	http://egg2.wustl.edu/roadmap/data/byFileType/chromhmmSegmentations/ChmmModels/coreMarks/jointModel/final/E076_15_coreMarks_segments.bed
Epigenetic	E077	Duodenum_Mucosa	GI_DUODENUM	PrimaryTissue	Roadmap Epigenomics	http://egg2.wustl.edu/roadmap/data/byFileType/chromhmmSegmentations/ChmmModels/coreMarks/jointModel/final/E077_15_coreMarks_segments.bed
Epigenetic	E078	Duodenum_Smooth_Muscle	GI_DUODENUM	PrimaryTissue	Roadmap Epigenomics	http://egg2.wustl.edu/roadmap/data/byFileType/chromhmmSegmentations/ChmmModels/coreMarks/jointModel/final/E078_15_coreMarks_segments.bed
Epigenetic	E079	Esophagus	GI_ESOPHAGUS	PrimaryTissue	Roadmap Epigenomics	http://egg2.wustl.edu/roadmap/data/byFileType/chromhmmSegmentations/ChmmModels/coreMarks/jointModel/final/E079_15_coreMarks_segments.bed
Epigenetic	E080	Fetal_Adrenal_Gland	ADRENAL	PrimaryTissue	Roadmap Epigenomics	http://egg2.wustl.edu/roadmap/data/byFileType/chromhmmSegmentations/ChmmModels/coreMarks/jointModel/final/E080_15_coreMarks_segments.bed
Epigenetic	E081	Fetal_Brain_Male	BRAIN	PrimaryTissue	Roadmap Epigenomics	http://egg2.wustl.edu/roadmap/data/byFileType/chromhmmSegmentations/ChmmModels/coreMarks/jointModel/final/E081_15_coreMarks_segments.bed
Epigenetic	E082	Fetal_Brain_Female	BRAIN	PrimaryTissue	Roadmap Epigenomics	http://egg2.wustl.edu/roadmap/data/byFileType/chromhmmSegmentations/ChmmModels/coreMarks/jointModel/final/E082_15_coreMarks_segments.bed
Epigenetic	E083	Fetal_Heart	HEART	PrimaryTissue	Roadmap Epigenomics	http://egg2.wustl.edu/roadmap/data/byFileType/chromhmmSegmentations/ChmmModels/coreMarks/jointModel/final/E083_15_coreMarks_segments.bed
Epigenetic	E084	Fetal_Intestine_Large	GI_INTESTINE	PrimaryTissue	Roadmap Epigenomics	http://egg2.wustl.edu/roadmap/data/byFileType/chromhmmSegmentations/ChmmModels/coreMarks/jointModel/final/E084_15_coreMarks_segments.bed
Epigenetic	E085	Fetal_Intestine_Small	GI_INTESTINE	PrimaryTissue	Roadmap Epigenomics	http://egg2.wustl.edu/roadmap/data/byFileType/chromhmmSegmentations/ChmmModels/coreMarks/jointModel/final/E085_15_coreMarks_segments.bed
Epigenetic	E086	Fetal_Kidney	KIDNEY	PrimaryTissue	Roadmap Epigenomics	http://egg2.wustl.edu/roadmap/data/byFileType/chromhmmSegmentations/ChmmModels/coreMarks/jointModel/final/E086_15_coreMarks_segments.bed
Epigenetic	E087	Pancreatic_Islets	PANCREAS	PrimaryTissue	Roadmap Epigenomics	http://egg2.wustl.edu/roadmap/data/byFileType/chromhmmSegmentations/ChmmModels/coreMarks/jointModel/final/E087_15_coreMarks_segments.bed
Epigenetic	E088	Fetal_Lung	LUNG	PrimaryTissue	Roadmap Epigenomics	http://egg2.wustl.edu/roadmap/data/byFileType/chromhmmSegmentations/ChmmModels/coreMarks/jointModel/final/E088_15_coreMarks_segments.bed
Epigenetic	E089	Fetal_Muscle_Trunk	MUSCLE	PrimaryTissue	Roadmap Epigenomics	http://egg2.wustl.edu/roadmap/data/byFileType/chromhmmSegmentations/ChmmModels/coreMarks/jointModel/final/E089_15_coreMarks_segments.bed
Epigenetic	E090	Fetal_Muscle_Leg	MUSCLE_LEG	PrimaryTissue	Roadmap Epigenomics	http://egg2.wustl.edu/roadmap/data/byFileType/chromhmmSegmentations/ChmmModels/coreMarks/jointModel/final/E090_15_coreMarks_segments.bed
Epigenetic	E091	Fetal_Placenta	PLACENTA	PrimaryTissue	Roadmap Epigenomics	http://egg2.wustl.edu/roadmap/data/byFileType/chromhmmSegmentations/ChmmModels/coreMarks/jointModel/final/E091_15_coreMarks_segments.bed
Epigenetic	E092	Fetal_Stomach	GI_STOMACH	PrimaryTissue	Roadmap Epigenomics	http://egg2.wustl.edu/roadmap/data/byFileType/chromhmmSegmentations/ChmmModels/coreMarks/jointModel/final/E092_15_coreMarks_segments.bed
Epigenetic	E093	Fetal_Thymus	THYMUS	PrimaryTissue	Roadmap Epigenomics	http://egg2.wustl.edu/roadmap/data/byFileType/chromhmmSegmentations/ChmmModels/coreMarks/jointModel/final/E093_15_coreMarks_segments.bed
Epigenetic	E094	Gastric	GI_STOMACH	PrimaryTissue	Roadmap Epigenomics	http://egg2.wustl.edu/roadmap/data/byFileType/chromhmmSegmentations/ChmmModels/coreMarks/jointModel/final/E094_15_coreMarks_segments.bed
Epigenetic	E095	Left_Ventricle	HEART	PrimaryTissue	Roadmap Epigenomics	http://egg2.wustl.edu/roadmap/data/byFileType/chromhmmSegmentations/ChmmModels/coreMarks/jointModel/final/E095_15_coreMarks_segments.bed
Epigenetic	E096	Lung	LUNG	PrimaryTissue	Roadmap Epigenomics	http://egg2.wustl.edu/roadmap/data/byFileType/chromhmmSegmentations/ChmmModels/coreMarks/jointModel/final/E096_15_coreMarks_segments.bed
Epigenetic	E097	Ovary	OVARY	PrimaryTissue	Roadmap Epigenomics	http://egg2.wustl.edu/roadmap/data/byFileType/chromhmmSegmentations/ChmmModels/coreMarks/jointModel/final/E097_15_coreMarks_segments.bed
Epigenetic	E098	Pancreas	PANCREAS	PrimaryTissue	Roadmap Epigenomics	http://egg2.wustl.edu/roadmap/data/byFileType/chromhmmSegmentations/ChmmModels/coreMarks/jointModel/final/E098_15_coreMarks_segments.bed
Epigenetic	E099	Placenta_Amnion	PLACENTA	PrimaryTissue	Roadmap Epigenomics	http://egg2.wustl.edu/roadmap/data/byFileType/chromhmmSegmentations/ChmmModels/coreMarks/jointModel/final/E099_15_coreMarks_segments.bed
Epigenetic	E100	Psoas_Muscle	MUSCLE	PrimaryTissue	Roadmap Epigenomics	http://egg2.wustl.edu/roadmap/data/byFileType/chromhmmSegmentations/ChmmModels/coreMarks/jointModel/final/E100_15_coreMarks_segments.bed
Epigenetic	E101	Rectal_Mucosa.Donor_29	GI_RECTUM	PrimaryTissue	Roadmap Epigenomics	http://egg2.wustl.edu/roadmap/data/byFileType/chromhmmSegmentations/ChmmModels/coreMarks/jointModel/final/E101_15_coreMarks_segments.bed
Epigenetic	E102	Rectal_Mucosa.Donor_31	GI_RECTUM	PrimaryTissue	Roadmap Epigenomics	http://egg2.wustl.edu/roadmap/data/byFileType/chromhmmSegmentations/ChmmModels/coreMarks/jointModel/final/E102_15_coreMarks_segments.bed
Epigenetic	E103	Rectal_Smooth_Muscle	GI_RECTUM	PrimaryTissue	Roadmap Epigenomics	http://egg2.wustl.edu/roadmap/data/byFileType/chromhmmSegmentations/ChmmModels/coreMarks/jointModel/final/E103_15_coreMarks_segments.bed
Epigenetic	E104	Right_Atrium	HEART	PrimaryTissue	Roadmap Epigenomics	http://egg2.wustl.edu/roadmap/data/byFileType/chromhmmSegmentations/ChmmModels/coreMarks/jointModel/final/E104_15_coreMarks_segments.bed
Epigenetic	E105	Right_Ventricle	HEART	PrimaryTissue	Roadmap Epigenomics	http://egg2.wustl.edu/roadmap/data/byFileType/chromhmmSegmentations/ChmmModels/coreMarks/jointModel/final/E105_15_coreMarks_segments.bed
Epigenetic	E106	Sigmoid_Colon	GI_COLON	PrimaryTissue	Roadmap Epigenomics	http://egg2.wustl.edu/roadmap/data/byFileType/chromhmmSegmentations/ChmmModels/coreMarks/jointModel/final/E106_15_coreMarks_segments.bed
Epigenetic	E107	Skeletal_Muscle_Male	MUSCLE	PrimaryTissue	Roadmap Epigenomics	http://egg2.wustl.edu/roadmap/data/byFileType/chromhmmSegmentations/ChmmModels/coreMarks/jointModel/final/E107_15_coreMarks_segments.bed
Epigenetic	E108	Skeletal_Muscle_Female	MUSCLE	PrimaryTissue	Roadmap Epigenomics	http://egg2.wustl.edu/roadmap/data/byFileType/chromhmmSegmentations/ChmmModels/coreMarks/jointModel/final/E108_15_coreMarks_segments.bed
Epigenetic	E109	Small_Intestine	GI_INTESTINE	PrimaryTissue	Roadmap Epigenomics	http://egg2.wustl.edu/roadmap/data/byFileType/chromhmmSegmentations/ChmmModels/coreMarks/jointModel/final/E109_15_coreMarks_segments.bed
Epigenetic	E110	Stomach_Mucosa	GI_STOMACH	PrimaryTissue	Roadmap Epigenomics	http://egg2.wustl.edu/roadmap/data/byFileType/chromhmmSegmentations/ChmmModels/coreMarks/jointModel/final/E110_15_coreMarks_segments.bed
Epigenetic	E111	Stomach_Smooth_Muscle	GI_STOMACH	PrimaryTissue	Roadmap Epigenomics	http://egg2.wustl.edu/roadmap/data/byFileType/chromhmmSegmentations/ChmmModels/coreMarks/jointModel/final/E111_15_coreMarks_segments.bed
Epigenetic	E112	Thymus	THYMUS	PrimaryTissue	Roadmap Epigenomics	http://egg2.wustl.edu/roadmap/data/byFileType/chromhmmSegmentations/ChmmModels/coreMarks/jointModel/final/E112_15_coreMarks_segments.bed
Epigenetic	E113	Spleen	SPLEEN	PrimaryTissue	Roadmap Epigenomics	http://egg2.wustl.edu/roadmap/data/byFileType/chromhmmSegmentations/ChmmModels/coreMarks/jointModel/final/E113_15_coreMarks_segments.bed
Epigenetic	E114	A549_EtOH_0.02pct_Lung_Carcinoma	LUNG	CellLine	Roadmap Epigenomics	http://egg2.wustl.edu/roadmap/data/byFileType/chromhmmSegmentations/ChmmModels/coreMarks/jointModel/final/E114_15_coreMarks_segments.bed
Epigenetic	E115	Dnd41_TCell_Leukemia	BLOOD	CellLine	Roadmap Epigenomics	http://egg2.wustl.edu/roadmap/data/byFileType/chromhmmSegmentations/ChmmModels/coreMarks/jointModel/final/E115_15_coreMarks_segments.bed
Epigenetic	E116	GM12878_Lymphoblastoid	BLOOD	PrimaryCulture	Roadmap Epigenomics	http://egg2.wustl.edu/roadmap/data/byFileType/chromhmmSegmentations/ChmmModels/coreMarks/jointModel/final/E116_15_coreMarks_segments.bed
Epigenetic	E117	HeLa-S3_Cervical_Carcinoma	CERVIX	CellLine	Roadmap Epigenomics	http://egg2.wustl.edu/roadmap/data/byFileType/chromhmmSegmentations/ChmmModels/coreMarks/jointModel/final/E117_15_coreMarks_segments.bed
Epigenetic	E118	HepG2_Hepatocellular_Carcinoma	LIVER	CellLine	Roadmap Epigenomics	http://egg2.wustl.edu/roadmap/data/byFileType/chromhmmSegmentations/ChmmModels/coreMarks/jointModel/final/E118_15_coreMarks_segments.bed
Epigenetic	E119	HMEC_Mammary_Epithelial	BREAST	PrimaryCulture	Roadmap Epigenomics	http://egg2.wustl.edu/roadmap/data/byFileType/chromhmmSegmentations/ChmmModels/coreMarks/jointModel/final/E119_15_coreMarks_segments.bed
Epigenetic	E120	HSMM_Skeletal_Muscle_Myoblasts	MUSCLE	PrimaryCulture	Roadmap Epigenomics	http://egg2.wustl.edu/roadmap/data/byFileType/chromhmmSegmentations/ChmmModels/coreMarks/jointModel/final/E120_15_coreMarks_segments.bed
Epigenetic	E121	HSMMtube_Skeletal_Muscle_Myotubes_Derived_from_HSMM	MUSCLE	PrimaryCulture	Roadmap Epigenomics	http://egg2.wustl.edu/roadmap/data/byFileType/chromhmmSegmentations/ChmmModels/coreMarks/jointModel/final/E121_15_coreMarks_segments.bed
Epigenetic	E122	HUVEC_Umbilical_Vein_Endothelial_Cells	VASCULAR	PrimaryCulture	Roadmap Epigenomics	http://egg2.wustl.edu/roadmap/data/byFileType/chromhmmSegmentations/ChmmModels/coreMarks/jointModel/final/E122_15_coreMarks_segments.bed
Epigenetic	E123	K562_Leukemia	BLOOD	PrimaryCulture	Roadmap Epigenomics	http://egg2.wustl.edu/roadmap/data/byFileType/chromhmmSegmentations/ChmmModels/coreMarks/jointModel/final/E123_15_coreMarks_segments.bed
Epigenetic	E124	Monocytes-CD14+_RO01746	BLOOD	PrimaryCell	Roadmap Epigenomics	http://egg2.wustl.edu/roadmap/data/byFileType/chromhmmSegmentations/ChmmModels/coreMarks/jointModel/final/E124_15_coreMarks_segments.bed
Epigenetic	E125	NH-A_Astrocytes	BRAIN	PrimaryCulture	Roadmap Epigenomics	http://egg2.wustl.edu/roadmap/data/byFileType/chromhmmSegmentations/ChmmModels/coreMarks/jointModel/final/E125_15_coreMarks_segments.bed
Epigenetic	E126	NHDF-Ad_Adult_Dermal_Fibroblasts	SKIN	PrimaryCulture	Roadmap Epigenomics	http://egg2.wustl.edu/roadmap/data/byFileType/chromhmmSegmentations/ChmmModels/coreMarks/jointModel/final/E126_15_coreMarks_segments.bed
Epigenetic	E127	NHEK-Epidermal_Keratinocytes	SKIN	PrimaryCulture	Roadmap Epigenomics	http://egg2.wustl.edu/roadmap/data/byFileType/chromhmmSegmentations/ChmmModels/coreMarks/jointModel/final/E127_15_coreMarks_segments.bed
Epigenetic	E128	NHLF_Lung_Fibroblasts	LUNG	PrimaryCulture	Roadmap Epigenomics	http://egg2.wustl.edu/roadmap/data/byFileType/chromhmmSegmentations/ChmmModels/coreMarks/jointModel/final/E128_15_coreMarks_segments.bed
Epigenetic	E129	Osteoblasts	BONE	PrimaryCulture	Roadmap Epigenomics	http://egg2.wustl.edu/roadmap/data/byFileType/chromhmmSegmentations/ChmmModels/coreMarks/jointModel/final/E129_15_coreMarks_segments.bed
